# Supplementary material for: Structural basis for pH-responsive amino acid transport via SLC7A4
Source: Nat Commun. 2026 Mar 28;17:4544. doi: 10.1038/s41467-026-70956-5 (PMC13194723; doi:10.1038/s41467-026-70956-5)
Supplement: Supplementary file 4 — Source Data [file 41467_2026_70956_MOESM4_ESM.xlsx]

## Sheet: Fig. 1a
Arabidopsis thaliana CAT4 - DSF binding assay with amino acids
Arg	2.26889	1.71188	2.21
His	0.580991	0.902952	0.7
Lys	3.10087	2.85084	2.9
Orn	3.04302	3.45508	3.39
Cit	0.0606804	0.0485443	0.08
Asp	-0.311323	0.285994	-0.21
Glu	0.150826	0.128202	0.19
Ser	0.205061	0.381548	0.37
Thr	0.0252244	0.45	0.25
Asn	0.0839308	0.525447	0.15
Gln	0.276361	0.229379	0.24
Gly	0.178497	0.201231	0.25
Pro	-1.26016	-1.38618	-0.45
Ala	0.172301	0.269263	0.23
Val	0.174911	0.209893	0.009
Ile	0.152771	0.340947	0.23
Leu	1.3374	2.07716	2.2
Met	-0.874591	1.09941	0.28
Phe	0.670115	0.658002	0.74
Tyr	-0.141497	-0.324317	-0.18
water	-0.0306179	-0.3	-0.17

## Sheet: Fig. 1e
Arabidopsis thaliana CAT4 - WT vs binding site mutants DSF assay with L-Orn
WT	F237V	D116S	S327M	S327L
4	1	0.5	0.6	1
4.4	1.2	0.9	0.65	1.5
4.7	0.8	0.4	0.57	0.85

## Sheet: Fig. 3a
Human SLC7A4 - DSF binding assay with amino acids
	pH 7.5
Leu	6.2	5.62672
Ile	2.4	1.90141
Ala	0.1	0.211304
Val	1.4	0.625785
Cys	0.5	0.484316
Met	1.3	0.837688
Phe	1.4	1.54237
Tyr	0.5	0.458295
Asn	-0.4	-0.0503455
Gln	0	0.0576191
Ser	-0.6	-0.0648147
Thr	0.5	-0.058972
Arg	4.5	2.23478
Lys	0.8	-0.0244153
His	-0.3	-0.129789
Orn	0.3	-0.0265601
Cit	0.1	0.00517667
Asp	-0.1	-0.169834
Glu	-0.2	-0.110339
Gly	0	0.227067
Pro	0	-0.00856733

## Sheet: Fig. 3b
Human SLC7A4 cell based L-Leu uptake over time
Time (min)	WT								Empty
1	130.581	173.077	122.65	194.836	88.3769	113.983	113.883	137.62	113.741	105.624	154.088	89.3977	88.2841	93.7594	107.294	124.292
3	238.196	198.156	217.301	199.897	178.774	169.651	207.757	225.111	111.078	129.274	103.39	123.121	88.3769	151.868	144.594	125.448
8	329.564	366.164	341.272	355.035	264.659	267.408	396.818	431.341	228.352	235.362	206.9	167.688	115.083	140.768	195.293	205.23
15	439.122	393.099	437.922	395.961	354.578	339.294	588.334	568.339	204.281	217.887	180.43	158.215	145.201	162.89	230.101	234.27

## Sheet: Fig. 3c
Human SLC7A4 cell based L-Leu uptake at t=15 min - pH comparison
	pH 5.5				pH 6.5				pH 7.5
WT	525.55	563.049	587.167	608.212	280.468	451.582	429.631	452.939	200.533	185.249	356.149	336.153
Empty	-12.9638	12.9638	-19.6778	19.6778	28.8224	-28.8224	0.010708	-0.010708	-8.84483	8.84483	-2.0845	2.0845

## Sheet: Fig. 3d
Human SLC7A4 cell based competition assay - Inhibition of 14C L-Leu uptake (reference set to 100%) by 500 uM external amino acids
AminoAcid	Rep1	Rep2	Rep3	Rep4	Rep5
-	92.7263	96.2022	100	101.617	109.454
Ala	45.131	51.7323	56.8391	65.7761	65.2814
Arg	48.0097	47.0777	52.3894	55.962	55.5054
Asn	94.7441	88.49	99.1287	98.6798	93.5482
Asp	110.083	104.144	116.686	109.629	100.734
Cys	23.8059	22.6799	37.4009	32.9774	33.0496
Gln	95.4942	88.3012	105.617	99.7738	107.624
Glu	82.3213	66.8111	85.1867	98.6295	90.9876
Gly	90.444	77.1289	107.246	121.747	110.15
His	93.1367	78.6375	101.795	75.0713	86.9074
Ile	18.0732	16.2142	29.871	23.0904	20.6044
Leu	14.008	13.3936	22.3045	16.9816	18.2266
Lys	102.175	101.196	121.939	107.153	97.6776
Met	16.3508	14.777	33.1997	24.1937	20.6191
Orn	95.11	92.57	86.04	99.77	88.44
Phe	15.2843	14.1849	24.5634	23.2813	22.7833
Pro	86.1065	61.9551	108.45	88.8933	97.1256
Ser	73.8189	73.134	109.983	103.478	109.01
Thr	69.0489	63.8772	96.9745	79.1707	83.098
Trp	36.3877	34.074	37.158	30.2026	35.9961
Val	21.127	20.5259	36.9313	30.868	28.6692

## Sheet: Fig. 3e
Human SLC7A4 cell based assay - WT L-Leu vs L-Ile vs L-Arg uptake over time VS Y246V (transport deficient) L-Leu vs L-Ile vs L-Arg uptake over time
Time (min)	L-Leu (WT)				L-Ile (WT)				L-Arg (WT)				L-Leu (Y246V)				L-Ile (Y246V)				L-Arg (Y246V)
1	78.4216	85.0008	78.6543	69.9005	23.6207	10.7343	27.5716	36.4547	9.76085	7.09262	8.42674	6.54	52.0273	33.023	18.9333	28.1116	46.5012	9.26818	24.5201	35.2295	17.9312	6.08223	12.0067	3.6282
3	144.177	154.664	176.13	129.886	44.5439	17.3951	48.8238	54.7803	14.3568	10.6705	12.5137	9.907	61.3933	43.5414	33.5509	35.6808	32.712	15.15	41.6204	46.5947	16.4864	8.71182	12.5991	7.1016
8	246.91	255.63	248.79	242.491	63.9356	21.037	64.0047	66.3903	22.8432	14.6284	18.7358	12.9271	90.8719	66.3784	50.8257	57.4331	62.3496	18.2272	51.8903	73.3106	22.5142	11.6739	17.0941	9.4288
15	334.423	298.564	337.973	311.953	65.4079	20.8308	87.764	88.36	26.5599	13.5068	20.0333	10.8034	122.822	89.2065	81.7128	63.0871	57.8495	18.067	63.4254	77.5608	24.1756	13.7614	18.9685	11.6045

## Sheet: Fig. 3f
Human SLC7A4 cell based 14C-L-Leu uptake inhibition at t=15 min - IC50 with competing cold L-Leu vs L-Arg
Concentration (μM)	Leucine						Arginine
1	122.203	77.7969	105.712	94.2882	99.7014	100.299				100	100	100
2			99.6136	91.0902	89.7263	86.2253				100	102.8	102.1
4			86.0611	80.7043	67.3622195*	66.5590362*				90.5	92.3	92
4.125	105.346	70.5819
7.25	79.1209	66.917
8			69.8371	78.7795	63.9509	65.5065				106.3	82.7	100.5
13.5	71.2892	59.8321
15.625			60.4226	70.1584	53.9758	51.9686				105.2	93.6	105.3
26		55.6178
31.25			38.9348	45.4997	36.141	36.4742				96.4	88.4	100.5
50	32.9175	33.8636
62.5			30.9513	30.6522	23.1805	23.7616				92.5	92.6	85.8
100	23.0143	22.127
125			15.9912	22.2804	16.6094	18.9064				88.4	83.4	74.2
200	15.5051	13.6604
250			8.07085	10.755	12.2081	12.8745				75.6	68.9	73.6
400	11.7445	12.0331
500			5.02791	8.18764						56.1	55.9	61.1
800	9.08281	8.1356
1600	7.71122	7.71858
1000			4.44858	5.52186						40.1	38.4	42.9
3200	6.53315	6.5207

## Sheet: Fig. 4b
SLC7A4-Leu interaction analysis from triplicate MD simulations - data shown as interaction fraction (0<f<1) mean and standard deviation.
residue	Hydrophobic_mean	Hydrophobic_std	HBDonor_mean	HBDonor_std	HBAcceptor_mean	HBAcceptor_std	PiStacking_mean	PiStacking_std	Anionic_mean	Anionic_std	Cationic_mean	Cationic_std	CationPi_mean	CationPi_std	PiCation_mean	PiCation_std	VdWContact_mean	VdWContact_std	WaterBridge_mean	WaterBridge_std
ALA247	0	0	0.00333333	0.000381881	0	0	0	0	0	0	0	0	0	0	0	0	0.0741667	0.0271216	0.11475	0.057286
GLY129	0	0	0	0	0	0	0	0	0	0	0	0	0	0	0	0	0.091	0.0176121	0.000333333	0.000381881
GLY250	0	0	0	0	0	0	0	0	0	0	0	0	0	0	0	0	0.00308333	0.00142156	0	0
GLY49	0	0	0.0335	0.00875	0	0	0	0	0	0	0	0	0	0	0	0	0.581583	0.0218308	0	0
GLY52	0	0	0	0	0.00966667	0.00440407	0	0	0	0	0	0	0	0	0	0	0.184	0.0245599	0.978	0.002136
GLY54	0	0	0	0	0.998667	0.000381881	0	0	0	0	0	0	0	0	0	0	0.999917	0.000144338	0.0705	0.00637868
LEU336	0.875583	0.0337355	0	0	0	0	0	0	0	0	0	0	0	0	0	0	0.120417	0.0147528	0	0
LEU394	0.0250833	0.0251326	0	0	0	0	0	0	0	0	0	0	0	0	0	0	0.002	0.00304138	0	0
LEU55	0	0	0	0	0	0	0	0	0	0	0	0	0	0	0	0	0	0	0.957667	0.00242813
MET50	0	0	0.984417	0.00218422	0	0	0	0	0	0	0	0	0	0	0	0	0.998167	0.000144338	0.5955	0.123982
SER53	0	0	0	0	0.999667	0.000144338	0	0	0	0	0	0	0	0	0	0	1	0	0.00025	0.00025
TYR126	0.7325	0.15674	0	0	0	0	0	0	0	0	0	0	0	0	0	0	0.144667	0.0240187	0	0
TYR246	0.999917	0.000144338	0.96775	0.00175	0.00258333	0.000520416	0	0	0	0	0	0	0.930083	0.0133002	0	0	0.996333	0.00118145	0.000416667	0.000520416
TYR283	0	0	0	0	0	0	0	0	0	0	0	0	0	0	0	0	0	0	0.579917	0.182045
VAL133	0.162667	0.0743809	0	0	0	0	0	0	0	0	0	0	0	0	0	0	0.195333	0.0567342	0	0
VAL249	0.979333	0.00448144	0.928917	0.00995092	0	0	0	0	0	0	0	0	0	0	0	0	0.99925	0.0005	0	0
VAL332	0.995333	0.00118145	0	0	0	0	0	0	0	0	0	0	0	0	0	0	0.393583	0.0192067	0	0

## Sheet: Fig. 4b raw
SLC7A4-Leu interaction analysis from triplicate MD simulations - data shown as interaction fraction (0<f<1) from a single replicate (rep1-3) and grouped by interaction type.
residue	rep	interaction	fraction
ALA247	rep1	Hydrophobic	0
GLY129	rep1	Hydrophobic	0
GLY250	rep1	Hydrophobic	0
GLY49	rep1	Hydrophobic	0
GLY52	rep1	Hydrophobic	0
GLY54	rep1	Hydrophobic	0
LEU336	rep1	Hydrophobic	0.90075
LEU394	rep1	Hydrophobic	0.01275
LEU55	rep1	Hydrophobic	0
MET50	rep1	Hydrophobic	0
SER53	rep1	Hydrophobic	0
TYR126	rep1	Hydrophobic	0.81125
TYR246	rep1	Hydrophobic	0.99975
TYR283	rep1	Hydrophobic	0
VAL133	rep1	Hydrophobic	0.2365
VAL249	rep1	Hydrophobic	0.9765
VAL332	rep1	Hydrophobic	0.994
ALA247	rep2	Hydrophobic	0
GLY129	rep2	Hydrophobic	0
GLY250	rep2	Hydrophobic	0
GLY49	rep2	Hydrophobic	0
GLY52	rep2	Hydrophobic	0
GLY54	rep2	Hydrophobic	0
LEU336	rep2	Hydrophobic	0.83725
LEU394	rep2	Hydrophobic	0.054
LEU55	rep2	Hydrophobic	0
MET50	rep2	Hydrophobic	0
SER53	rep2	Hydrophobic	0
TYR126	rep2	Hydrophobic	0.552
TYR246	rep2	Hydrophobic	1
TYR283	rep2	Hydrophobic	0
VAL133	rep2	Hydrophobic	0.16375
VAL249	rep2	Hydrophobic	0.977
VAL332	rep2	Hydrophobic	0.99575
ALA247	rep3	Hydrophobic	0
GLY129	rep3	Hydrophobic	0
GLY250	rep3	Hydrophobic	0
GLY49	rep3	Hydrophobic	0
GLY52	rep3	Hydrophobic	0
GLY54	rep3	Hydrophobic	0
LEU336	rep3	Hydrophobic	0.88875
LEU394	rep3	Hydrophobic	0.0085
LEU55	rep3	Hydrophobic	0
MET50	rep3	Hydrophobic	0
SER53	rep3	Hydrophobic	0
TYR126	rep3	Hydrophobic	0.83425
TYR246	rep3	Hydrophobic	1
TYR283	rep3	Hydrophobic	0
VAL133	rep3	Hydrophobic	0.08775
VAL249	rep3	Hydrophobic	0.9845
VAL332	rep3	Hydrophobic	0.99625
ALA247	rep1	HBDonor	0.00325
GLY129	rep1	HBDonor	0
GLY250	rep1	HBDonor	0
GLY49	rep1	HBDonor	0.02725
GLY52	rep1	HBDonor	0
GLY54	rep1	HBDonor	0
LEU336	rep1	HBDonor	0
LEU394	rep1	HBDonor	0
LEU55	rep1	HBDonor	0
MET50	rep1	HBDonor	0.982
SER53	rep1	HBDonor	0
TYR126	rep1	HBDonor	0
TYR246	rep1	HBDonor	0.96575
TYR283	rep1	HBDonor	0
VAL133	rep1	HBDonor	0
VAL249	rep1	HBDonor	0.94
VAL332	rep1	HBDonor	0
ALA247	rep2	HBDonor	0.003
GLY129	rep2	HBDonor	0
GLY250	rep2	HBDonor	0
GLY49	rep2	HBDonor	0.02975
GLY52	rep2	HBDonor	0
GLY54	rep2	HBDonor	0
LEU336	rep2	HBDonor	0
LEU394	rep2	HBDonor	0
LEU55	rep2	HBDonor	0
MET50	rep2	HBDonor	0.98625
SER53	rep2	HBDonor	0
TYR126	rep2	HBDonor	0
TYR246	rep2	HBDonor	0.9685
TYR283	rep2	HBDonor	0
VAL133	rep2	HBDonor	0
VAL249	rep2	HBDonor	0.926
VAL332	rep2	HBDonor	0
ALA247	rep3	HBDonor	0.00375
GLY129	rep3	HBDonor	0
GLY250	rep3	HBDonor	0
GLY49	rep3	HBDonor	0.0435
GLY52	rep3	HBDonor	0
GLY54	rep3	HBDonor	0
LEU336	rep3	HBDonor	0
LEU394	rep3	HBDonor	0
LEU55	rep3	HBDonor	0
MET50	rep3	HBDonor	0.985
SER53	rep3	HBDonor	0
TYR126	rep3	HBDonor	0
TYR246	rep3	HBDonor	0.969
TYR283	rep3	HBDonor	0
VAL133	rep3	HBDonor	0
VAL249	rep3	HBDonor	0.92075
VAL332	rep3	HBDonor	0
ALA247	rep1	HBAcceptor	0
GLY129	rep1	HBAcceptor	0
GLY250	rep1	HBAcceptor	0
GLY49	rep1	HBAcceptor	0
GLY52	rep1	HBAcceptor	0.01375
GLY54	rep1	HBAcceptor	0.99875
LEU336	rep1	HBAcceptor	0
LEU394	rep1	HBAcceptor	0
LEU55	rep1	HBAcceptor	0
MET50	rep1	HBAcceptor	0
SER53	rep1	HBAcceptor	0.99975
TYR126	rep1	HBAcceptor	0
TYR246	rep1	HBAcceptor	0.002
TYR283	rep1	HBAcceptor	0
VAL133	rep1	HBAcceptor	0
VAL249	rep1	HBAcceptor	0
VAL332	rep1	HBAcceptor	0
ALA247	rep2	HBAcceptor	0
GLY129	rep2	HBAcceptor	0
GLY250	rep2	HBAcceptor	0
GLY49	rep2	HBAcceptor	0
GLY52	rep2	HBAcceptor	0.005
GLY54	rep2	HBAcceptor	0.99825
LEU336	rep2	HBAcceptor	0
LEU394	rep2	HBAcceptor	0
LEU55	rep2	HBAcceptor	0
MET50	rep2	HBAcceptor	0
SER53	rep2	HBAcceptor	0.99975
TYR126	rep2	HBAcceptor	0
TYR246	rep2	HBAcceptor	0.00275
TYR283	rep2	HBAcceptor	0
VAL133	rep2	HBAcceptor	0
VAL249	rep2	HBAcceptor	0
VAL332	rep2	HBAcceptor	0
ALA247	rep3	HBAcceptor	0
GLY129	rep3	HBAcceptor	0
GLY250	rep3	HBAcceptor	0
GLY49	rep3	HBAcceptor	0
GLY52	rep3	HBAcceptor	0.01025
GLY54	rep3	HBAcceptor	0.999
LEU336	rep3	HBAcceptor	0
LEU394	rep3	HBAcceptor	0
LEU55	rep3	HBAcceptor	0
MET50	rep3	HBAcceptor	0
SER53	rep3	HBAcceptor	0.9995
TYR126	rep3	HBAcceptor	0
TYR246	rep3	HBAcceptor	0.003
TYR283	rep3	HBAcceptor	0
VAL133	rep3	HBAcceptor	0
VAL249	rep3	HBAcceptor	0
VAL332	rep3	HBAcceptor	0
ALA247	rep1	PiStacking	0
GLY129	rep1	PiStacking	0
GLY250	rep1	PiStacking	0
GLY49	rep1	PiStacking	0
GLY52	rep1	PiStacking	0
GLY54	rep1	PiStacking	0
LEU336	rep1	PiStacking	0
LEU394	rep1	PiStacking	0
LEU55	rep1	PiStacking	0
MET50	rep1	PiStacking	0
SER53	rep1	PiStacking	0
TYR126	rep1	PiStacking	0
TYR246	rep1	PiStacking	0
TYR283	rep1	PiStacking	0
VAL133	rep1	PiStacking	0
VAL249	rep1	PiStacking	0
VAL332	rep1	PiStacking	0
ALA247	rep2	PiStacking	0
GLY129	rep2	PiStacking	0
GLY250	rep2	PiStacking	0
GLY49	rep2	PiStacking	0
GLY52	rep2	PiStacking	0
GLY54	rep2	PiStacking	0
LEU336	rep2	PiStacking	0
LEU394	rep2	PiStacking	0
LEU55	rep2	PiStacking	0
MET50	rep2	PiStacking	0
SER53	rep2	PiStacking	0
TYR126	rep2	PiStacking	0
TYR246	rep2	PiStacking	0
TYR283	rep2	PiStacking	0
VAL133	rep2	PiStacking	0
VAL249	rep2	PiStacking	0
VAL332	rep2	PiStacking	0
ALA247	rep3	PiStacking	0
GLY129	rep3	PiStacking	0
GLY250	rep3	PiStacking	0
GLY49	rep3	PiStacking	0
GLY52	rep3	PiStacking	0
GLY54	rep3	PiStacking	0
LEU336	rep3	PiStacking	0
LEU394	rep3	PiStacking	0
LEU55	rep3	PiStacking	0
MET50	rep3	PiStacking	0
SER53	rep3	PiStacking	0
TYR126	rep3	PiStacking	0
TYR246	rep3	PiStacking	0
TYR283	rep3	PiStacking	0
VAL133	rep3	PiStacking	0
VAL249	rep3	PiStacking	0
VAL332	rep3	PiStacking	0
ALA247	rep1	Anionic	0
GLY129	rep1	Anionic	0
GLY250	rep1	Anionic	0
GLY49	rep1	Anionic	0
GLY52	rep1	Anionic	0
GLY54	rep1	Anionic	0
LEU336	rep1	Anionic	0
LEU394	rep1	Anionic	0
LEU55	rep1	Anionic	0
MET50	rep1	Anionic	0
SER53	rep1	Anionic	0
TYR126	rep1	Anionic	0
TYR246	rep1	Anionic	0
TYR283	rep1	Anionic	0
VAL133	rep1	Anionic	0
VAL249	rep1	Anionic	0
VAL332	rep1	Anionic	0
ALA247	rep2	Anionic	0
GLY129	rep2	Anionic	0
GLY250	rep2	Anionic	0
GLY49	rep2	Anionic	0
GLY52	rep2	Anionic	0
GLY54	rep2	Anionic	0
LEU336	rep2	Anionic	0
LEU394	rep2	Anionic	0
LEU55	rep2	Anionic	0
MET50	rep2	Anionic	0
SER53	rep2	Anionic	0
TYR126	rep2	Anionic	0
TYR246	rep2	Anionic	0
TYR283	rep2	Anionic	0
VAL133	rep2	Anionic	0
VAL249	rep2	Anionic	0
VAL332	rep2	Anionic	0
ALA247	rep3	Anionic	0
GLY129	rep3	Anionic	0
GLY250	rep3	Anionic	0
GLY49	rep3	Anionic	0
GLY52	rep3	Anionic	0
GLY54	rep3	Anionic	0
LEU336	rep3	Anionic	0
LEU394	rep3	Anionic	0
LEU55	rep3	Anionic	0
MET50	rep3	Anionic	0
SER53	rep3	Anionic	0
TYR126	rep3	Anionic	0
TYR246	rep3	Anionic	0
TYR283	rep3	Anionic	0
VAL133	rep3	Anionic	0
VAL249	rep3	Anionic	0
VAL332	rep3	Anionic	0
ALA247	rep1	Cationic	0
GLY129	rep1	Cationic	0
GLY250	rep1	Cationic	0
GLY49	rep1	Cationic	0
GLY52	rep1	Cationic	0
GLY54	rep1	Cationic	0
LEU336	rep1	Cationic	0
LEU394	rep1	Cationic	0
LEU55	rep1	Cationic	0
MET50	rep1	Cationic	0
SER53	rep1	Cationic	0
TYR126	rep1	Cationic	0
TYR246	rep1	Cationic	0
TYR283	rep1	Cationic	0
VAL133	rep1	Cationic	0
VAL249	rep1	Cationic	0
VAL332	rep1	Cationic	0
ALA247	rep2	Cationic	0
GLY129	rep2	Cationic	0
GLY250	rep2	Cationic	0
GLY49	rep2	Cationic	0
GLY52	rep2	Cationic	0
GLY54	rep2	Cationic	0
LEU336	rep2	Cationic	0
LEU394	rep2	Cationic	0
LEU55	rep2	Cationic	0
MET50	rep2	Cationic	0
SER53	rep2	Cationic	0
TYR126	rep2	Cationic	0
TYR246	rep2	Cationic	0
TYR283	rep2	Cationic	0
VAL133	rep2	Cationic	0
VAL249	rep2	Cationic	0
VAL332	rep2	Cationic	0
ALA247	rep3	Cationic	0
GLY129	rep3	Cationic	0
GLY250	rep3	Cationic	0
GLY49	rep3	Cationic	0
GLY52	rep3	Cationic	0
GLY54	rep3	Cationic	0
LEU336	rep3	Cationic	0
LEU394	rep3	Cationic	0
LEU55	rep3	Cationic	0
MET50	rep3	Cationic	0
SER53	rep3	Cationic	0
TYR126	rep3	Cationic	0
TYR246	rep3	Cationic	0
TYR283	rep3	Cationic	0
VAL133	rep3	Cationic	0
VAL249	rep3	Cationic	0
VAL332	rep3	Cationic	0
ALA247	rep1	CationPi	0
GLY129	rep1	CationPi	0
GLY250	rep1	CationPi	0
GLY49	rep1	CationPi	0
GLY52	rep1	CationPi	0
GLY54	rep1	CationPi	0
LEU336	rep1	CationPi	0
LEU394	rep1	CationPi	0
LEU55	rep1	CationPi	0
MET50	rep1	CationPi	0
SER53	rep1	CationPi	0
TYR126	rep1	CationPi	0
TYR246	rep1	CationPi	0.9175
TYR283	rep1	CationPi	0
VAL133	rep1	CationPi	0
VAL249	rep1	CationPi	0
VAL332	rep1	CationPi	0
ALA247	rep2	CationPi	0
GLY129	rep2	CationPi	0
GLY250	rep2	CationPi	0
GLY49	rep2	CationPi	0
GLY52	rep2	CationPi	0
GLY54	rep2	CationPi	0
LEU336	rep2	CationPi	0
LEU394	rep2	CationPi	0
LEU55	rep2	CationPi	0
MET50	rep2	CationPi	0
SER53	rep2	CationPi	0
TYR126	rep2	CationPi	0
TYR246	rep2	CationPi	0.92875
TYR283	rep2	CationPi	0
VAL133	rep2	CationPi	0
VAL249	rep2	CationPi	0
VAL332	rep2	CationPi	0
ALA247	rep3	CationPi	0
GLY129	rep3	CationPi	0
GLY250	rep3	CationPi	0
GLY49	rep3	CationPi	0
GLY52	rep3	CationPi	0
GLY54	rep3	CationPi	0
LEU336	rep3	CationPi	0
LEU394	rep3	CationPi	0
LEU55	rep3	CationPi	0
MET50	rep3	CationPi	0
SER53	rep3	CationPi	0
TYR126	rep3	CationPi	0
TYR246	rep3	CationPi	0.944
TYR283	rep3	CationPi	0
VAL133	rep3	CationPi	0
VAL249	rep3	CationPi	0
VAL332	rep3	CationPi	0
ALA247	rep1	PiCation	0
GLY129	rep1	PiCation	0
GLY250	rep1	PiCation	0
GLY49	rep1	PiCation	0
GLY52	rep1	PiCation	0
GLY54	rep1	PiCation	0
LEU336	rep1	PiCation	0
LEU394	rep1	PiCation	0
LEU55	rep1	PiCation	0
MET50	rep1	PiCation	0
SER53	rep1	PiCation	0
TYR126	rep1	PiCation	0
TYR246	rep1	PiCation	0
TYR283	rep1	PiCation	0
VAL133	rep1	PiCation	0
VAL249	rep1	PiCation	0
VAL332	rep1	PiCation	0
ALA247	rep2	PiCation	0
GLY129	rep2	PiCation	0
GLY250	rep2	PiCation	0
GLY49	rep2	PiCation	0
GLY52	rep2	PiCation	0
GLY54	rep2	PiCation	0
LEU336	rep2	PiCation	0
LEU394	rep2	PiCation	0
LEU55	rep2	PiCation	0
MET50	rep2	PiCation	0
SER53	rep2	PiCation	0
TYR126	rep2	PiCation	0
TYR246	rep2	PiCation	0
TYR283	rep2	PiCation	0
VAL133	rep2	PiCation	0
VAL249	rep2	PiCation	0
VAL332	rep2	PiCation	0
ALA247	rep3	PiCation	0
GLY129	rep3	PiCation	0
GLY250	rep3	PiCation	0
GLY49	rep3	PiCation	0
GLY52	rep3	PiCation	0
GLY54	rep3	PiCation	0
LEU336	rep3	PiCation	0
LEU394	rep3	PiCation	0
LEU55	rep3	PiCation	0
MET50	rep3	PiCation	0
SER53	rep3	PiCation	0
TYR126	rep3	PiCation	0
TYR246	rep3	PiCation	0
TYR283	rep3	PiCation	0
VAL133	rep3	PiCation	0
VAL249	rep3	PiCation	0
VAL332	rep3	PiCation	0
ALA247	rep1	VdWContact	0.105
GLY129	rep1	VdWContact	0.0825
GLY250	rep1	VdWContact	0.0035
GLY49	rep1	VdWContact	0.57025
GLY52	rep1	VdWContact	0.16425
GLY54	rep1	VdWContact	0.99975
LEU336	rep1	VdWContact	0.12075
LEU394	rep1	VdWContact	0
LEU55	rep1	VdWContact	0
MET50	rep1	VdWContact	0.99825
SER53	rep1	VdWContact	1
TYR126	rep1	VdWContact	0.15475
TYR246	rep1	VdWContact	0.99725
TYR283	rep1	VdWContact	0
VAL133	rep1	VdWContact	0.15525
VAL249	rep1	VdWContact	0.99925
VAL332	rep1	VdWContact	0.37225
ALA247	rep2	VdWContact	0.054
GLY129	rep2	VdWContact	0.11125
GLY250	rep2	VdWContact	0.00425
GLY49	rep2	VdWContact	0.56775
GLY52	rep2	VdWContact	0.2115
GLY54	rep2	VdWContact	1
LEU336	rep2	VdWContact	0.1055
LEU394	rep2	VdWContact	0.0055
LEU55	rep2	VdWContact	0
MET50	rep2	VdWContact	0.998
SER53	rep2	VdWContact	1
TYR126	rep2	VdWContact	0.11725
TYR246	rep2	VdWContact	0.995
TYR283	rep2	VdWContact	0
VAL133	rep2	VdWContact	0.26025
VAL249	rep2	VdWContact	0.99975
VAL332	rep2	VdWContact	0.399
ALA247	rep3	VdWContact	0.0635
GLY129	rep3	VdWContact	0.07925
GLY250	rep3	VdWContact	0.0015
GLY49	rep3	VdWContact	0.60675
GLY52	rep3	VdWContact	0.17625
GLY54	rep3	VdWContact	1
LEU336	rep3	VdWContact	0.135
LEU394	rep3	VdWContact	0.0005
LEU55	rep3	VdWContact	0
MET50	rep3	VdWContact	0.99825
SER53	rep3	VdWContact	1
TYR126	rep3	VdWContact	0.162
TYR246	rep3	VdWContact	0.99675
TYR283	rep3	VdWContact	0
VAL133	rep3	VdWContact	0.1705
VAL249	rep3	VdWContact	0.99875
VAL332	rep3	VdWContact	0.4095
ALA247	rep1	WaterBridge	0.06425
GLY129	rep1	WaterBridge	0
GLY250	rep1	WaterBridge	0
GLY49	rep1	WaterBridge	0
GLY52	rep1	WaterBridge	0.98025
GLY54	rep1	WaterBridge	0.07675
LEU336	rep1	WaterBridge	0
LEU394	rep1	WaterBridge	0
LEU55	rep1	WaterBridge	0.95975
MET50	rep1	WaterBridge	0.45975
SER53	rep1	WaterBridge	0
TYR126	rep1	WaterBridge	0
TYR246	rep1	WaterBridge	0
TYR283	rep1	WaterBridge	0.75725
VAL133	rep1	WaterBridge	0
VAL249	rep1	WaterBridge	0
VAL332	rep1	WaterBridge	0
ALA247	rep2	WaterBridge	0.177
GLY129	rep2	WaterBridge	0.00075
GLY250	rep2	WaterBridge	0
GLY49	rep2	WaterBridge	0
GLY52	rep2	WaterBridge	0.97775
GLY54	rep2	WaterBridge	0.07075
LEU336	rep2	WaterBridge	0
LEU394	rep2	WaterBridge	0
LEU55	rep2	WaterBridge	0.955
MET50	rep2	WaterBridge	0.70275
SER53	rep2	WaterBridge	0.0005
TYR126	rep2	WaterBridge	0
TYR246	rep2	WaterBridge	0.001
TYR283	rep2	WaterBridge	0.3935
VAL133	rep2	WaterBridge	0
VAL249	rep2	WaterBridge	0
VAL332	rep2	WaterBridge	0
ALA247	rep3	WaterBridge	0.103
GLY129	rep3	WaterBridge	0.00025
GLY250	rep3	WaterBridge	0
GLY49	rep3	WaterBridge	0
GLY52	rep3	WaterBridge	0.976
GLY54	rep3	WaterBridge	0.064
LEU336	rep3	WaterBridge	0
LEU394	rep3	WaterBridge	0
LEU55	rep3	WaterBridge	0.95825
MET50	rep3	WaterBridge	0.624
SER53	rep3	WaterBridge	0.00025
TYR126	rep3	WaterBridge	0
TYR246	rep3	WaterBridge	0.00025
TYR283	rep3	WaterBridge	0.589
VAL133	rep3	WaterBridge	0
VAL249	rep3	WaterBridge	0
VAL332	rep3	WaterBridge	0

[truncated: 7 more sheets: Fig. 4d, Fig. 4e, Fig. 5a, Supp. Fig. 3g, Supp. Fig. 9e, Supp. Fig. 9e raw, Supp. Fig. 10d]
